# Supplementary material for: Concept of an Active Surveillance System for Q Fever in German Small Ruminants—Conflicts Between Best Practices and Feasibility
Source: Front Vet Sci. 2021 Feb 10;8:623786. doi: 10.3389/fvets.2021.623786 (PMC7902497; doi:10.3389/fvets.2021.623786)
Supplement: Supplementary file 1 [file Data_Sheet_1.xlsx]

## Sheet: Suppl. Material_calculation
Q fever early warning in small ruminants SUPPLEMENTAL MATERIAL - calculation
Sample size			Economic considerations - financial costs
primi- and multiparous females after lambing/flock	Sampling to detect disease, sample size for freedom from disease		Sample collection	Sample testing, sample pooling		Action and control, vaccination									Overall costs
Population size (N)	Required sample size (n)	Difference (N-n)	Personal and driving costs (A)	'Sample poole' size	'Sample poole' costs (B)	Personal and driving costs (C )	Initial immunization vaccine costs (D)		Booster vaccination vaccine costs (E)		Within-herd-combination of (D) for gimmers and (E) for ewes referred to a replacement rate of 20% (F)		∑ [(C ) + (F)]		∑ [(A) + (B) + (C ) + (F)]
			Veterinary practicioner	3 vaginal swabs/kit	realtimePCR	Veterinary practicioner	2 ml/vaccination	1 ml/vaccination	2 ml/vaccination	1 ml/vaccination	2 ml/vaccination	1 ml/vaccination	2 ml/vaccination	1 ml/vaccination	2 ml/vaccination	1 ml/vaccination
1	1	0	50.2	1	28	62.38	8	4	4	2	-	-	-	-	-	-
2	2	0	55.33	1	28	63.66	16	8	8	4	-	-	-	-	-	-
3	3	0	60.46	1	28	64.94	24	12	12	6	-	-	-	-	-	-
4	4	0	65.59	2	56	66.22	32	16	16	8	-	-	-	-	-	-
5	5	0	70.72	2	56	67.5	40	20	20	10	24	12	91.5	79.5	218.22	206.22
6	6	0	75.85	2	56	68.78	48	24	24	12	28.8	14.4	97.58	83.18	229.43	215.03
7	7	0	80.98	3	84	70.06	56	28	28	14	33.6	16.8	103.66	86.86	268.64	251.84
8	8	0	86.11	3	84	71.34	64	32	32	16	38.4	19.2	109.74	90.54	279.85	260.65
9	9	0	91.24	3	84	72.62	72	36	36	18	43.2	21.6	115.82	94.22	291.06	269.46
10	10	0	96.37	4	112	73.9	80	40	40	20	48	24	121.9	97.9	330.27	306.27
11	11	0	101.5	4	112	75.18	88	44	44	22	52.8	26.4	127.98	101.58	341.48	315.08
12	12	0	106.63	4	112	76.46	96	48	48	24	57.6	28.8	134.06	105.26	352.69	323.89
13	13	0	111.76	5	140	77.74	104	52	52	26	62.4	31.2	140.14	108.94	391.9	360.7
14	14	0	116.89	5	140	79.02	112	56	56	28	67.2	33.6	146.22	112.62	403.11	369.51
15	15	0	122.02	5	140	80.3	120	60	60	30	72	36	152.3	116.3	414.32	378.32
16	16	0	127.15	6	168	81.58	128	64	64	32	76.8	38.4	158.38	119.98	453.53	415.13
17	17	0	132.28	6	168	82.86	136	68	68	34	81.6	40.8	164.46	123.66	464.74	423.94
18	18	0	137.41	6	168	84.14	144	72	72	36	86.4	43.2	170.54	127.34	475.95	432.75
19	19	0	142.54	7	196	85.42	152	76	76	38	91.2	45.6	176.62	131.02	515.16	469.56
20	19	1	147.67	7	196	86.7	160	80	80	40	96	48	182.7	134.7	526.37	478.37
21	20	1	152.8	7	196	87.98	168	84	84	42	100.8	50.4	188.78	138.38	537.58	487.18
22	21	1	157.93	8	224	89.26	176	88	88	44	105.6	52.8	194.86	142.06	576.79	523.99
23	22	1	163.06	8	224	90.54	184	92	92	46	110.4	55.2	200.94	145.74	588	532.8
24	23	1	168.19	8	224	91.82	192	96	96	48	115.2	57.6	207.02	149.42	599.21	541.61
25	24	1	173.32	9	252	93.1	200	100	100	50	120	60	213.1	153.1	638.42	578.42
26	25	1	178.45	9	252	94.38	208	104	104	52	124.8	62.4	219.18	156.78	649.63	587.23
27	26	1	183.58	9	252	95.66	216	108	108	54	129.6	64.8	225.26	160.46	660.84	596.04
28	27	1	188.71	10	280	96.94	224	112	112	56	134.4	67.2	231.34	164.14	700.05	632.85
29	28	1	193.84	10	280	98.22	232	116	116	58	139.2	69.6	237.42	167.82	711.26	641.66
30	29	1	198.97	10	280	99.5	240	120	120	60	144	72	243.5	171.5	722.47	650.47
31	30	1	204.1	11	308	100.78	248	124	124	62	148.8	74.4	249.58	175.18	761.68	687.28
32	31	1	209.23	11	308	102.06	256	128	128	64	153.6	76.8	255.66	178.86	772.89	696.09
33	32	1	214.36	11	308	103.34	264	132	132	66	158.4	79.2	261.74	182.54	784.1	704.9
34	33	1	219.49	12	336	104.62	272	136	136	68	163.2	81.6	267.82	186.22	823.31	741.71
35	34	1	224.62	12	336	105.9	280	140	140	70	168	84	273.9	189.9	834.52	750.52
36	35	1	229.75	12	336	107.18	288	144	144	72	172.8	86.4	279.98	193.58	845.73	759.33
37	36	1	234.88	13	364	108.46	296	148	148	74	177.6	88.8	286.06	197.26	884.94	796.14
38	37	1	240.01	13	364	109.74	304	152	152	76	182.4	91.2	292.14	200.94	896.15	804.95
39	38	1	245.14	13	364	111.02	312	156	156	78	187.2	93.6	298.22	204.62	907.36	813.76
40	38	2	250.27	14	392	112.3	320	160	160	80	192	96	304.3	208.3	946.57	850.57
41	39	2	255.4	14	392	113.58	328	164	164	82	196.8	98.4	310.38	211.98	957.78	859.38
42	40	2	260.53	14	392	114.86	336	168	168	84	201.6	100.8	316.46	215.66	968.99	868.19
43	41	2	265.66	15	420	116.14	344	172	172	86	206.4	103.2	322.54	219.34	1008.2	905
44	42	2	270.79	15	420	117.42	352	176	176	88	211.2	105.6	328.62	223.02	1019.41	913.81
45	43	2	275.92	15	420	118.7	360	180	180	90	216	108	334.7	226.7	1030.62	922.62
46	44	2	281.05	16	448	119.98	368	184	184	92	220.8	110.4	340.78	230.38	1069.83	959.43
47	45	2	286.18	16	448	121.26	376	188	188	94	225.6	112.8	346.86	234.06	1081.04	968.24
48	46	2	291.31	16	448	122.54	384	192	192	96	230.4	115.2	352.94	237.74	1092.25	977.05
49	47	2	296.44	17	476	123.82	392	196	196	98	235.2	117.6	359.02	241.42	1131.46	1013.86
50	48	2	301.57	17	476	125.1	400	200	200	100	240	120	365.1	245.1	1142.67	1022.67
100	95	5	558.07	34	952	189.1	800	400	400	200	480	240	669.1	429.1	2179.17	1939.17
150	143	7	814.57	50	1400	253.1	1200	600	600	300	720	360	973.1	613.1	3187.67	2827.67
200	190	10	1081.34	67	1876	327.37	1600	800	800	400	960	480	1287.37	807.37	4244.71	3764.71
250	238	12	1337.84	84	2352	391.37	2000	1000	1000	500	1200	600	1591.37	991.37	5281.21	4681.21
300	285	15	1594.34	100	2800	455.37	2400	1200	1200	600	1440	720	1895.37	1175.37	6289.71	5569.71
350	333	17	1850.84	117	3276	519.37	2800	1400	1400	700	1680	840	2199.37	1359.37	7326.21	6486.21
400	380	20	2107.34	134	3752	583.37	3200	1600	1600	800	1920	960	2503.37	1543.37	8362.71	7402.71
450	428	22	2363.84	150	4200	647.37	3600	1800	1800	900	2160	1080	2807.37	1727.37	9371.21	8291.21
500	475	25	2620.34	167	4676	711.37	4000	2000	2000	1000	2400	1200	3111.37	1911.37	10407.7	9207.71
550	523	27	2898.64	184	5152	797.17	4400	2200	2200	1100	2640	1320	3437.17	2117.17	11487.8	10167.8
600	570	30	3155.14	200	5600	861.17	4800	2400	2400	1200	2880	1440	3741.17	2301.17	12496.3	11056.3
650	618	32	3411.64	217	6076	925.17	5200	2600	2600	1300	3120	1560	4045.17	2485.17	13532.8	11972.8
700	665	35	3668.14	234	6552	989.17	5600	2800	2800	1400	3360	1680	4349.17	2669.17	14569.3	12889.3
750	713	37	3924.64	250	7000	1053.17	6000	3000	3000	1500	3600	1800	4653.17	2853.17	15577.8	13777.8
800	760	40	4181.14	267	7476	1117.17	6400	3200	3200	1600	3840	1920	4957.17	3037.17	16614.3	14694.3
850	808	42	4437.64	284	7952	1181.17	6800	3400	3400	1700	4080	2040	5261.17	3221.17	17650.8	15610.8
900	855	45	4694.14	300	8400	1245.17	7200	3600	3600	1800	4320	2160	5565.17	3405.17	18659.3	16499.3
950	903	47	4950.64	317	8876	1309.17	7600	3800	3800	1900	4560	2280	5869.17	3589.17	19695.8	17415.8
1000	950	50	5207.14	334	9352	1373.17	8000	4000	4000	2000	4800	2400	6173.17	3773.17	20732.3	18332.3
1050	998	52	5463.64	350	9800	1437.17	8400	4200	4200	2100	5040	2520	6477.17	3957.17	21740.8	19220.8
1270011	1206511	63500	6.51523e+06	423337	11853436	1.62571e+06	10160088	5080044	5080044	2540022	6.09605e+06	3.04803e+06	7.72176e+06	4.67373e+06	2.60904e+07	2.30424e+07
1973085	1874431	98654	1.0122e+07	657695	18415460	2.52564e+06	15784680	7892340	7892340	3946170	9470808	4735404	1.19964e+07	7.26105e+06	4.05339e+07	3.57985e+07

## Sheet: Suppl. Material_elucidation
Q fever early warning in small ruminants SUPPLEMENTAL MATERIAL - elucidation
Sample size			Economic considerations - financial costs
Population, small ruminants/herd	Sampling to detect disease, sample size for freedom from disease		Sample collection	Sample testing, sample pooling		Action and control, vaccination									Overall costs
Population size (N)	Required sample size (n)	Difference (N-n)	Labor and driving costs (A)	'Sample poole' size	'Sample poole' costs (B)	Labor and driving costs (C )	Initial immunization costs (D)		Booster vaccination costs (E)		Combination of (D) for gimmer and (E) for ewes referred to a replacement rate of 20% (F)		∑ [(C ) + (F)]		∑ [(A) + (B) + (C ) + (F)]
			Veterinary practicioner	3 vaginal swabs/kit	realtimePCR	Veterinary practicioner	2 ml/vaccination	1 ml/vaccination	2 ml/vaccination	1 ml/vaccination	2 ml/vaccination	1 ml/vaccination	2 ml/vaccination	1 ml/vaccination	2 ml/vaccination	1 ml/vaccination
see manuscript [50] German sheep (gimmer + ewes)(N = 1,181,560) German goats (gimmer + ewes) (N = 88,451) German small ruminants (gimmer + ewes) (N = 1,270,011) German sheep (all sex and age) (N = 1,834,275) German goats (all sex and age) (N = 138,810) German small ruminants (all sex and age) (N = 1,973,085)	see manuscript [49]		see manuscript [61] livestock investigation: c) pig, sheep; aa)up to 150 individuals 32.07€; bb) more than 150 individuals 42.34€; cc) more than 500 individuals 64.14€ swab extraction 5.13€ driving costs, at least 13.-€	Assumption: 3 vaginal swabs per realtimePCR-kit	see manuscript [62] Coxiella genom-testing 28.-€	see manuscript [61] livestock investigation: c) pig, sheep; aa)up to 150 individuals 32.07€; bb) more than 150 individuals 42.34€; cc) more than 500 individuals 64.14€ vaccination sheep 1.28€ vaccination livestock charge 16.03€ driving costs, at least 13.-€	see manuscript [63] Goats: dosis = 2 ml/vaccination; initial immunisation = 2 times within 3 weeks, concluded 3 weeks before first breeding (gimmer); booster vaccination = 1 time per year after initial vaccination Sheep: rededication is possible Assumption Goats: dosis = 2 ml/vaccination; cost = 4.-€/vaccination; Sheep: Dosis = 1 ml/vaccination; cost = 2.-€/vaccination; Small ruminants: initial i…
